# Supplementary material for: Synergistic Enhancement of Visible-Light-Driven Photocatalytic H2O2 Production over g-C3N4/ZnCdS by Zn Vacancies and Heterointerface Engineering
Source: Nanomaterials (Basel). 2026 Apr 18;16(8):484. doi: 10.3390/nano16080484 (PMC13118740; doi:10.3390/nano16080484)
Supplement: Supplementary file 1 [file nanomaterials-16-00484-s001.zip]

Archive with 1 entries (1 files):
- nanomaterials-4254030-supplementary.pdf
